# Supplementary material for: Examining Medical Staff Well-Being through the Application and Extension of the Job Demands–Resources Model: A Cross-Sectional Study
Source: Behav Sci (Basel). 2023 Nov 28;13(12):979. doi: 10.3390/bs13120979 (PMC10741122; doi:10.3390/bs13120979)
Supplement: Supplementary file 1 [file behavsci-13-00979-s001.zip]

Archive with 1 entries (1 files):
- behavsci-2698646-supplementary.pdf
